# Supplementary material for: Stream microbial diversity in response to environmental changes: review and synthesis of existing research
Source: Front Microbiol. 2015 May 18;6:454. doi: 10.3389/fmicb.2015.00454 (PMC4435045; doi:10.3389/fmicb.2015.00454)
Supplement: Supplementary file 1 [file Data_Sheet_1.XLSX]

## Sheet: Sheet1
APPENDIX. List of all papers included in metaanalysis, with supporting information
Note some citations include more than one row, when more than one experiment was included in the citation
Citation_Name	Citation_Year	Figure_4	Compartment	microbial_group	diversity_method	Stream_effect	metals_effects	Compartment_effect	Temporal_effect	Temp_effect	OMquality_effect	Hydrology_effect	Landuse_effect	Longitudinal_effect	Nutrient_effect	Stoich_effect	Within_stream	Among_stream	Among_region
Adams, H. E., B. C. Crump, et al. (2010). "Temperature controls on aquatic bacterial production and community dynamics in arctic lakes and streams." Environmental Microbiology 12(5): 1319-1333.	2010	.	water	bact	DGGE	.	.	.	Y	Y	.	.	.	Y	.	.	x	.	.
Ancion, P. Y., G. Lear, A. Dopheide, and G. D. Lewis. 2013. Metal concentrations in stream biofilm and sediments and their potential to explain biofilm microbial community structure. Environmental Pollution 173:117-124.	2013	.	water	bact	DGGE	Y	.	.	Y	Y	.	.	.	.	.	.	.	x	.
Ancion, P. Y., G. Lear, et al. (2010). "Three common metal contaminants of urban runoff (Zn, Cu & Pb) accumulate in freshwater biofilm and modify embedded bacterial communities." Environmental Pollution 158(8): 2738-2745.	2010	.	biofilm, sediment	bact, ciliates	ARISA, TRFLP	.	Y	.	.	Y	.	.	Y	.	N	.	.	x	.
Anderson-Glenna, M. J., V. Bakkestuen, et al. (2008). "Spatial and temporal variability in epilithic biofilm bacterial communities along an upland river gradient." Fems Microbiology Ecology 64(3): 407-418.	2008	Y	biofilm	bact	ARISA	.	Y	.	.	.	.	.	.	.	.	.	x	.	.
			epilithon	bact	TRFLP, clone library	.	.	.	Y	.	.	.	.	Y	.	.	x	.	.
Anderson, J. L. and C. A. Shearer. 2011. Population Genetics of the Aquatic Fungus Tetracladium marchalianum over Space and Time. Plos One 6.	2011	.	CPOM	fung	microsattelites	Y	.	.	Y	.	.	.	.	.	.	.	x	x	x
Angel, R., L. Asaf, et al. (2010). "Nitrogen Transformations and Diversity of Ammonia-Oxidizing Bacteria in a Desert Ephemeral Stream Receiving Untreated Wastewater." Microbial Ecology 59(1): 46-58.	2010	.	sediment	AOB	DGGE	.	.	.	.	.	.	.	.	.	Y	.	x	.	.
Araya, R., K. Tani, et al. (2003). "Bacterial activity and community composition in stream water and biofilm from an urban river determined by fluorescent in situ hybridization and DGGE analysis." Fems Microbiology Ecology 43(1): 111-119.	2003	.	water	bact	DGGE	.	.	Y	Y	.	.	.	.	.	.	.	x	.	.
Artigas, J., A. M. Romani, et al. (2008). "Effect of nutrients on the sporulation and diversity of aquatic hyphomycetes on submerged substrata in a Mediterranean stream." Aquatic Botany 88(1): 32-38.	2008	.	various	fung	microscopy	.	.	Y	.	.	.	.	.	.	Y	.	x	.	.
Artigas, J., K. Fund, S. Kirchen, S. Morin, U. Obst, A. M. Romani, S. Sabater, and T. Schwartz. 2012. Patterns of biofilm formation in two streams from different bioclimatic regions: analysis of microbial community structure and metabolism. Hydrobiologia 695:83-96.	2012	.	epilithon	bact	DGGE	Y	.	.	Y	.	.	Y	.	.	Y	.	x	.	x
Avrahami, S., Z. J. Jia, et al. (2011). "Active Autotrophic Ammonia-Oxidizing Bacteria in Biofilm Enrichments from Simulated Creek Ecosystems at Two Ammonium Concentrations Respond to Temperature Manipulation." Applied and Environmental Microbiology 77(20): 7329-7338.	2011	.	epilithon	AOA, AOB	QPCR	.	.	.	.	Y	.	.	.	.	.	.	x	.	.
Baldy, V., E. Chauvet, et al. (2002). "Microbial dynamics associated with leaves decomposing in the mainstem and floodplain pond of a large river." Aquatic Microbial Ecology 28(1): 25-36.	2002	.	leaf	fung	microscopy	.	.	.	.	.	.	.	.	.	.	.	.	.	.
Barlett, M. A. and L. G. Leff (2010). "The effects of N:P ratio and nitrogen form on four major freshwater bacterial taxa in biofilms." Canadian Journal of Microbiology 56(1): 32-43.	2010	.	biofilm	bact	FISH	.	.	.	.	.	.	.	.	.	.	N	x	.	.
Bärlocher F. (1982). Conidium production from leaves and needles in four streams. Canadian Journal of Botany, 60, 1487-1494.	1982	.	water, CPOM	fung	microscopy	.	.	Y	.	.	Y	.	.	.	.	.	x	.	.
Barlocher, F. and M. A. S. Graca (2002). "Exotic riparian vegetation lowers fungal diversity but not leaf decomposition in Portuguese streams." Freshwater Biology 47(6): 1123-1135.	2002	.	leaf	fung	microscopy	Y	.	.	.	.	Y	.	.	.	.	.	.	x	.
Barlocher, F. and M. Corkum (2003). "Nutrient enrichment overwhelms diversity effects in leaf decomposition by stream fungi." Oikos 101(2): 247-252.	2003	.	leaf	fung	inoculation and incubation	.	.	.	.	.	.	.	.	.	.	.	x	.	.
Barlocher, F., J. E. Helson, et al. (2010). "Aquatic hyphomycete communities across a land-use gradient of Panamanian streams." Fundamental and Applied Limnology 177(3): 209-221.	2010	.	leaf	fung	microscopy	Y	.	.	.	.	.	.	Y	.	.	.	.	x	.
Barlocher, F., S. Seena, et al. (2008). "Raised water temperature lowers diversity of hyporheic aquatic hyphomycetes." Freshwater Biology 53(2): 368-379.	2008	.	CPOM	fung	clone library	.	.	Y	.	Y	.	.	.	.	.	.	x	.	.
Baschien, C., W. Manz, et al. (2008). "In situ detection of freshwater fungi in an alpine stream by new taxon-specific fluorescence in situ hybridization probes." Applied and Environmental Microbiology 74(20): 6427-6436.	2008	.	leaf	fung	FISH	.	.	.	.	.	.	.	.	.	.	.	.	.	.
Battin, T. J., A. Wille, et al. (2001). "Phylogenetic and functional heterogeneity of sediment biofilms along environmental gradients in a glacial stream." Applied and Environmental Microbiology 67(2): 799-807.	2001	.	sediment	bact	FISH	.	.	.	Y	.	.	Y	.	.	.	.	x	.	.
Battin, T. J., A. Wille, et al. (2004). "Large-scale environmental controls on microbial biofilms in high-alpine streams." Biogeosciences 1(2): 159-171.	2004	.	epilithon	bact	FISH	.	.	.	.	.	.	Y	.	Y	.	.	x	.	.
Baudoin, J. M., F. Guerold, et al. (2008). "Elevated aluminium concentration in acidified headwater streams lowers aquatic hyphomycete diversity and impairs leaf-litter breakdown." Microbial Ecology 56(2): 260-269.	2008	.	leaf	fung	microscopy	Y	Y	.	.	.	.	.	.	.	.	.	.	x	.
Baxter, A. M., L. Johnson, J. Edgerton, T. Royer, and L. G. Leff. 2012. Structure and function of denitrifying bacterial assemblages in low-order Indiana streams. Freshwater Science 31:304-317.	2012	.	sediment	bact	TRFLP	Y	.	.	Y	.	Y	.	.	.	.	.	.	x	.
Baxter, A. M., L. Johnson, T. Royer, and L. G. Leff. 2013. Spatial differences in denitrification and bacterial community structure of streams: relationships with environmental conditions. Aquatic Sciences 75:275-284.	2013	.	sediment	bact	TRFLP	Y	.	.	Y	Y	Y	.	.	Y	.	.	.	x	.
Beier, S. and W. Traunspurger (2003). "Seasonal distribution of free-living nematodes in the Korsch, a coarse-grained submountain carbonate stream in southwest Germany." Nematology 5: 481-504.	2003	.	sediment	nematode	microscopy	.	.	.	Y	.	.	.	.	.	.	.	x	.	.
Beier, S., K. P. Witzel, et al. (2008). "Bacterial community composition in central European running waters examined by temperature gradient gel electrophoresis and sequence analysis of 16S rRNA genes." Applied and Environmental Microbiology 74(1): 188-199.	2008	.	various	bact	TGGE	.	.	Y	.	.	.	.	.	Y	.	.	x	.	.
			various	bact	TGGE	Y	.	.	.	.	.	.	.	.	Y	.	.	x	.
Bell, C. R. and L. J. Albright (1982). "ATTACHED AND FREE-FLOATING BACTERIA IN A DIVERSE SELECTION OF WATER BODIES." Applied and Environmental Microbiology 43(6): 1227-1237.	1982	.	sediment, water	bact	culture for diversity	.	.	Y	.	.	.	.	.	.	.	.	.	.	.
Bell, C. R., M. A. Holderfranklin, et al. (1982). "CORRELATIONS BETWEEN PREDOMINANT HETEROTROPHIC BACTERIA AND PHYSICOCHEMICAL WATER-QUALITY PARAMETERS IN 2 CANADIAN RIVERS." Applied and Environmental Microbiology 43(2): 269-283.	1982	.	sediment, water	bact	culture for diversity	.	.	.	Y	.	Y	Y	.	.	.	.	x	.	.
Bell, C. R., M. A. Holderfranklin, et al. (1982). "SEASONAL FLUCTUATIONS IN RIVER BACTERIA AS MEASURED BY MULTIVARIATE STATISTICAL-ANALYSIS OF CONTINUOUS CULTURES." Canadian Journal of Microbiology 28(8): 959-975.	1982	.	sediment, water	bact	culture for diversity	.	.	.	Y	Y	.	.	.	.	Y	.	x	.	.
Belt, K. T., C. Hohn, et al. (2007). "Identification of culturable stream water bacteria from urban, agricultural, and forested watersheds using 16S rRNA gene sequencing." Journal of Water and Health 5(3): 395-406.	2007	.	water	bact	culture for diversity	Y	.	.	.	.	.	.	Y	.	.	.	.	x	.
Besemer, K., G. Singer, et al. (2007). "Biophysical controls on community succession in stream biofilms." Applied and Environmental Microbiology 73(15): 4966-4974.	2007	.	epilithon	bact	DGGE	.	.	.	Y	.	.	Y	.	.	.	.	x	.	.
Besemer, K., G. Singer, et al. (2009). "Bacterial Community Composition of Stream Biofilms in Spatially Variable-Flow Environments." Applied and Environmental Microbiology 75(22): 7189-7195.	2009	.	epilithon	bact	TRFLP	.	.	.	.	.	.	Y	.	.	.	.	x	.	.
Besemer, K., H. Peter, J. B. Logue, S. Langenheder, E. S. Lindstrom, L. J. Tranvik, and T. J. Battin. 2012. Unraveling assembly of stream biofilm communities. Isme Journal 6:1459-1468.	2012	.	water, epilithon	bact	TRFLP, next-gen library	Y	.	Y	.	.	.	.	.	.	.	.	x	x	.
			water, epilithon	bact	TRFLP, next-gen library	N	.	Y	.	.	.	.	.	.	.	.	x	x	.
Bouskill, N. J., J. Barker-Finkel, et al. (2010). "Temporal bacterial diversity associated with metal-contaminated river sediments." Ecotoxicology 19(2): 317-328.	2010	.	sediment	bact	DGGE	.	.	.	Y	.	.	.	.	.	.	.	x	.	.
			sediment	bact	DGGE	Y	Y	.	.	.	.	.	.	.	.	.	.	x	.
Bradford, T. M., M. J. Morgan, Z. Lorenz, D. M. Hartley, C. M. Hardy, and R. L. Oliver. 2013. Microeukaryote community composition assessed by pyrosequencing is associated with light availability and phytoplankton primary production along a lowland river. Freshwater Biology 58:2401-2413.	2013	.	water	microeukaryotes	next-gen library	.	.	.	Y	.	.	.	.	N	.	.	x	.	.
Bradley, M. W., G. F. Esteban, et al. (2010). "Ciliates in chalk-stream habitats congregate in biodiversity hot spots." Research in Microbiology 161(7): 619-625.	2010	.	various	ciliates	microscopy	.	.	Y	.	.	.	.	.	.	.	.	x	.	.
Bricheux, G., G. Le Moal, C. Hennequin, G. Coffe, F. Donnadieu, C. Portelli, J. Bohatier, and C. Forestier. 2013. Characterization and evolution of natural aquatic biofilm communities exposed in vitro to herbicides. Ecotoxicology and Environmental Safety 88:126-134.	2013	.	epilithon	bact	DGGE	.	.	.	Y	.	.	.	.	.	.	.	x	.	.
Brummer, I. H. M., A. Felske, et al. (2003). "Diversity and seasonal variability of beta-proteobacteria in biofilms of polluted rivers: Analysis by temperature gradient gel electrophoresis and cloning." Applied and Environmental Microbiology 69(8): 4463-4473.	2003	.	biofilm	bact	TGGE, clone library	.	.	.	Y	.	.	.	.	.	.	.	x	.	.
			biofilm	bact	TGGE, clone library	.	.	.	Y	.	.	.	.	.	.	.	.	x	.
Buriankova, I., L. Brablcova, V. Mach, P. Dvorak, P. P. Chaudhary, and M. Rulik. 2013. Identification of Methanogenic archaea in the Hyporheic Sediment of Sitka Stream. Plos One 8.	2013	.	hyporheic sediment	archaea, methanogens	clone library	.	.	.	.	.	.	.	.	.	.	.	x	.	.
Bushaw-Newton, K. L., E. C. Ewers, D. J. Velinsky, J. T. F. Ashley, and S. E. MacAvoy. 2012. Bacterial community profiles from sediments of the Anacostia River using metabolic and molecular analyses. Environmental Science and Pollution Research 19:1271-1279.	2012	.	sediment	bact	DGGE	.	.	.	.	.	.	.	.	Y	.	.	x	.	.
Charcosset, J. Y. and M. Gardes (1999). "Infraspecific genetic diversity and substrate preference in the aquatic hyphomycete Tetrachaetum elegans." Mycological Research 103: 736-742.	1999	.	leaf	fung	RAPD	.	.	.	.	.	Y	.	.	.	.	.	x	.	.
Chauvet, E. and K. Suberkropp (1998). "Temperature and sporulation of aquatic hyphomycetes." Applied and Environmental Microbiology 64(4): 1522-1525.	1998	.	leaf	fung	inoculation and incubation	.	.	.	.	.	.	.	.	.	.	.	.	.	.
Chauvet, E., E. Fabre, et al. (1997). "The impact of eucalypt on the leaf-associated aquatic hyphomycetes in Spanish streams." Canadian Journal of Botany-Revue Canadienne De Botanique 75(6): 880-887.	1997	.	leaf	fung	microscopy	.	.	.	.	.	N	.	.	.	.	.	x	.	.
Chen, L., L. Y. Wang, S. J. Liu, J. Y. Hu, Y. He, H. W. Zhou, and X. H. Zhang. 2013. Profiling of microbial community during in situ remediation of volatile sulfide compounds in river sediment with nitrate by high throughput sequencing. International Biodeterioration & Biodegradation 85:429-437.	2013	Y	sediment	bact	next-gen library	.	.	.	.	.	.	.	.	.	Y	.	x	.	.
Chenier, M. R., D. Beaumier, et al. (2003). "Impact of seasonal variations and nutrient inputs on nitrogen cycling and degradation of hexadecane by replicated river biofilms." Applied and Environmental Microbiology 69(9): 5170-5177.	2003	.	biofilm	bact	presence/absence of gene via PCR	.	.	.	Y	.	.	.	.	.	Y	.	x	.	.
Chiaramonte, J. B., M. D. Roberto, and T. A. Pagioro. 2013. Seasonal Dynamics and Community Structure of Bacterioplankton in Upper Parana River Floodplain. Microbial Ecology 66:773-783.	2013	.	water	bact	FISH	N	.	.	Y	.	.	Y	.	.	.	.	x	x	.
Cody, D. G., R. T. Heath, et al. (2000). "Characterization of benthic bacterial assemblages in a polluted stream using denaturing gradient gel electrophoresis." Hydrobiologia 432(1-3): 207-215.	2000	.	sediment	bact	DGGE	.	.	.	.	.	.	.	Y	Y	.	.	x	.	.
Comte, J. and P. A. del Giorgio (2009). "Links between resources, C metabolism and the major components of bacterioplankton community structure across a range of freshwater ecosystems." Environmental Microbiology 11(7): 1704-1716.	2009	.	water	bact	DGGE	Y	.	.	.	.	.	.	.	.	N	.	.	x	.
Crump, B. C. and J. A. Baross (2000). "Archaeaplankton in the Columbia River, its estuary and the adjacent coastal ocean, USA." Fems Microbiology Ecology 31(3): 231-239.	2000	.	water	archaea	clone library	.	.	.	.	.	.	.	.	.	.	.	.	.	.
Crump, B. C. and J. E. Hobbie (2005). "Synchrony and seasonality in bacterioplankton communities of two temperate rivers." Limnology and Oceanography 50(6): 1718-1729.	2005	Y	water	bact	DGGE, clone library	.	.	.	Y	.	.	.	.	.	.	.	x	.	.
			water	bact	DGGE, clone library	N	.	.	.	.	.	.	.	.	.	.	.	x	.
Crump, B. C., B. J. Peterson, et al. (2009). "Circumpolar synchrony in big river bacterioplankton." Proceedings of the National Academy of Sciences of the United States of America 106(50): 21208-21212.	2009	.	water	bact	DGGE	.	.	.	Y	.	.	.	.	.	.	.	x	.	.
Crump, B. C., E. V. Armbrust, et al. (1999). "Phylogenetic analysis of particle-attached and free-living bacterial communities in the Columbia river, its estuary, and the adjacent coastal ocean." Applied and Environmental Microbiology 65(7): 3192-3204.	1999	Y	water	bact	clone library	.	.	Y	.	.	.	.	.	.	.	.	x	.	.
Crump, B. C., H. E. Adams, et al. (2007). "Biogeography of bacterioplankton in lakes and streams of an arctic tundra catchment." Ecology 88(6): 1365-1378.	2007	.	water	bact	DGGE	Y	.	.	.	.	.	.	.	Y	.	.	.	x	.
Crump, B. C., L. A. Amaral-Zettler, and G. W. Kling. 2012. Microbial diversity in arctic freshwaters is structured by inoculation of microbes from soils. Isme Journal 6:1629-1639.	2012	Y	water, hyphoreic water	bact	next-gen library	.	.	Y	.	.	.	.	.	.	.	.	x	.	.
Dang, C. K., E. Chauvet, et al. (2005). "Magnitude and variability of process rates in fungal diversity-litter decomposition relationships." Ecology Letters 8(11): 1129-1137.	2005	.	leaf	fung	inoculation and incubation	.	.	.	.	.	.	.	.	.	.	.	.	.	.
Dang, C. K., M. O. Gessner, et al. (2007). "Influence of conidial traits and leaf structure on attachment success of aquatic hyphomycetes on leaf litter." Mycologia 99(1): 24-32.	2007	.	leaf	fung	inoculation and incubation	.	.	.	.	.	.	.	.	.	.	.	.	.	.
Dang, C. K., M. Schindler, et al. (2009). "Temperature oscillation coupled with fungal community shifts can modulate warming effects on litter decomposition." Ecology 90(1): 122-131.	2009	.	leaf	fung	inoculation and incubation	.	.	.	.	Y	.	.	.	.	.	.	x	.	.
Das, M., T. V. Royer, et al. (2007). "Diversity of fungi, bacteria, and actinomycetes on leaves decomposing in a stream." Applied and Environmental Microbiology 73(3): 756-767.	2007	.	leaf	bact	DGGE	.	.	.	Y	.	N	.	.	.	.	.	x	.	.
Das, M., T. V. Royer, et al. (2008). "Fungal communities on decaying leaves in streams: a comparison of two leaf species." Mycological Progress 7(4): 267-275.	2008	.	leaf	fung	microscopy, culture ID	.	.	.	.	.	.	.	.	.	.	.	.	.	.
de Figueiredo, D. R., M. J. Pereira, et al. (2007). "Bacterial community composition over a dry winter in meso- and eutrophic Portuguese water bodies." Fems Microbiology Ecology 59(3): 638-650.	2007	.	water	bact	DGGE	Y	.	.	.	.	.	.	.	.	Y	.	.	x	.
Descals, E. and E. Chauvet (1992). "DIVERSITY OF INGOLDIAN FUNGI OF SOME STREAMS IN SOUTHWESTERN FRANCE." Nova Hedwigia 54(1-2): 83-96.	1992	.	foam	fung	microscopy	.	.	.	.	.	.	.	.	.	.	.	.	.	.
Dopheide, A., G. Lear, et al. (2008). "Molecular characterization of ciliate diversity in stream biofilms." Applied and Environmental Microbiology 74(6): 1740-1747.	2008	.	biofilm	ciliates	TRFLP, microscopy, clone library	Y	.	.	.	.	.	.	Y	.	.	.	.	x	.
Dorigo, U., M. Lefranc, et al. (2009). "Spatial heterogeneity of periphytic microbial communities in a small pesticide-polluted river." Fems Microbiology Ecology 67(3): 491-501.	2009	.	biofilm	bact	DGGE	.	.	.	Y	.	.	.	.	Y	Y	.	x	.	.
Drury, B., E. Rosi-Marshall, and J. J. Kelly. 2013. Wastewater Treatment Effluent Reduces the Abundance and Diversity of Benthic Bacterial Communities in Urban and Suburban Rivers. Applied and Environmental Microbiology 79:1897-1905.	2013	.	sediment, water	bact	next-gen library	.	.	.	.	.	.	.	Y	.	Y	.	x	x	.
Drury, B., J. Scott, E. J. Rosi-Marshall, and J. J. Kelly. 2013. Triclosan Exposure Increases Triclosan Resistance and Influences Taxonomic Composition of Benthic Bacterial Communities. Environmental Science & Technology 47:8923-8930.	2013	Y	sediment	bact, algae	next-gen library	N	.	.	.	.	.	.	N	.	.	.	x	x	.
Duarte, S., C. Pascoal, et al. (2006). "Aquatic hyphomycete diversity and identity affect leaf litter decomposition in microcosms." Oecologia 147(4): 658-666.	2006	.	leaf	fung	inoculation and incubation	.	.	.	.	.	.	.	.	.	.	.	.	.	.
Duarte, S., C. Pascoal, et al. (2008). "Copper and zinc mixtures induce shifts in microbial communities and reduce leaf litter decomposition in streams." Freshwater Biology 53(1): 91-101.	2008	.	leaf	bact	DGGE	.	Y	.	Y	.	.	.	.	.	.	.	x	.	.
Duarte, S., C. Pascoal, et al. (2008). "High Diversity of Fungi may Mitigate the Impact of Pollution on Plant Litter Decomposition in Streams." Microbial Ecology 56(4): 688-695.	2008	.	leaf	fung	microscopy	.	Y	.	.	.	.	.	.	Y	.	.	x	.	.
Duarte, S., C. Pascoal, et al. (2009). "Functional stability of stream-dwelling microbial decomposers exposed to copper and zinc stress." Freshwater Biology 54(8): 1683-1691.	2009	.	leaf	bact	DGGE	.	Y	.	Y	.	.	.	.	.	.	.	x	.	.
Duarte, S., C. Pascoal, et al. (2009). "Microbial Decomposer Communities Are Mainly Structured by Trophic Status in Circumneutral and Alkaline Streams." Applied and Environmental Microbiology 75(19): 6211-6221.	2008	.	leaf	bact	DGGE	Y	.	.	.	.	.	.	.	.	Y	Y	.	x	.
Duarte, S., C. Pascoal, et al. (2010). "Assessing the dynamic of microbial communities during leaf decomposition in a low-order stream by microscopic and molecular techniques." Microbiological Research 165(5): 351-362.	2010	.	leaf	bact	DGGE	.	.	.	Y	.	.	.	.	.	.	.	x	.	.
Duarte, S., S. Seena, F. Barlocher, F. Cassio, and C. Pascoal. 2012. Preliminary Insights into the Phylogeography of Six Aquatic Hyphomycete Species. Plos One 7.	2012	.	various including foam	fungi	sequencing of cultures for diversity	Y	.	.	.	.	.	.	.	.	.	.	.	x	x
Ellis, B. K., J. A. Stanford, et al. (1998). "Microbial assemblages and production in alluvial aquifers of the Flathead River, Montana, USA." Journal of the North American Benthological Society 17(4): 382-402.	1998	.	hyphoreic	bact, fung, protozoa	microscopy	.	.	Y	.	.	.	Y	.	Y	.	.	x	.	.
Encalada, A. C., J. Calles, et al. (2010). "Riparian land use and the relationship between the benthos and litter decomposition in tropical montane streams." Freshwater Biology 55(8): 1719-1733.	2010	.	leaf	fung	microscopy	N	.	.	.	.	.	.	.	.	.	.	.	x	.
Engel, A. S., D. B. Meisinger, et al. (2010). "Linking phylogenetic and functional diversity to nutrient spiraling in microbial mats from Lower Kane Cave (USA)." Isme Journal 4(1): 98-110.	2010	Y	mat	bact	clone library, FISH	.	.	.	.	.	.	.	.	Y	.	.	x	.	.
Fabre, E. (1996). "Relationships between aquatic hyphomycetes communities and riparian vegetation in 3 Pyrenean streams." Comptes Rendus De L Academie Des Sciences Serie Iii-Sciences De La Vie-Life Sciences 319(2): 107-111.	1996	.	leaf	fung	microscopy	.	.	.	N?	.	Y	.	.	Y	.	.	x	.	.
			leaf	fung	microscopy	Y	.	.	N?	.	Y	.	.	.	.	.	.	x	.
Fabre, E. (1998). "Aquatic hyphomycetes in three rivers of southwestern France. I. Spatial and temporal changes in conidial concentration, species richness, and community diversity." Canadian Journal of Botany-Revue Canadienne De Botanique 76(1): 99-106.	1998	.	leaf	fung	microscopy	.	.	.	Y	.	.	.	.	Y	.	.	x	.	.
			leaf	fung	microscopy	Y	.	.	Y	.	.	.	.	.	.	.	.	x	.
Fabre, E. (1998). "Aquatic hyphomycetes in three rivers of southwestern France. II. Spatial and temporal differences between species." Canadian Journal of Botany-Revue Canadienne De Botanique 76(1): 107-114.	1998	.	water	fung	microscopy	.	.	.	Y	.	.	.	.	Y	.	.	x	.	.
			water	fung	microscopy	Y	.	.	.	.	.	.	.	.	.	.	.	x	.
Fazi, S., E. Vazquez, E. O. Casamayor, S. Amalfitano, and A. Butturini. 2013. Stream Hydrological Fragmentation Drives Bacterioplankton Community Composition. Plos One 8.	2013	.	water	bact	FISH, DGGE + sequencing	.	x	.	Y	.	.	Y	.	.	.	.	x	.	.
Fazi, S., S. Amalfitano, et al. (2005). "Bacterial communities associated with benthic organic matter in headwater stream microhabitats." Environmental Microbiology 7(10): 1633-1640.	2005	.	various	bact	FISH	.	.	Y	.	.	Y	.	.	.	Y	.	x	.	.
Fazi, S., S. Amalfitano, et al. (2008). "Colonization of overlaying water by bacteria from dry river sediments." Environmental Microbiology 10(10): 2760-2772.	2008	Y	water, sediment	bact	clone library	.	.	Y	Y	.	.	Y	.	.	.	.	x	.	.
Febria, C. M., P. Beddoes, R. R. Fulthorpe, and D. D. Williams. 2012. Bacterial community dynamics in the hyporheic zone of an intermittent stream. Isme Journal 6:1078-1088.	2012	.	hyporheic sediment and water	bact	TRFLP	.	.	Y	Y	.	.	Y	.	.	.	.	x	.	.
Febria, C. M., R. R. Fulthorpe, et al. (2010). "Characterizing seasonal changes in physicochemistry and bacterial community composition in hyporheic sediments." Hydrobiologia 647(1): 113-126.	2010	.	hyphoreic	bact	TRFLP	.	.	Y	Y	Y	Y	.	.	.	Y	.	x	.	.
Febria, C. M., R. R. Fulthorpe, et al. (2010). "Characterizing seasonal changes in physicochemistry and bacterial community composition in hyporheic sediments." Hydrobiologia 647(1): 113-126.	2010	.	hyphorheic sediment	bact	TRFLP	.	.	Y	Y	.	Y	.	.	.	.	.	x	.	.
Feris, K. P., P. W. Ramsey, et al. (2003). "Structure and seasonal dynamics of hyporheic zone microbial communities in free-stone rivers of the western United States." Microbial Ecology 46(2): 200-215.	2003	.	hyphorheic sediment	bact	DGGE, QPCR, sequence bands	.	.	.	Y	.	.	.	.	.	.	.	x	.	.
			hyphorheic sediment	bact	DGGE, QPCR, sequence bands	N	.	.	.	.	.	.	.	.	.	.	.	x	.
Feris, K. P., P. W. Ramsey, et al. (2009). "Hyporheic Microbial Community Development Is a Sensitive Indicator of Metal Contamination." Environmental Science & Technology 43(16): 6158-6163.	2009	.	hyphorheic sediment	bact	DGGE, QPCR	.	Y	.	.	.	.	.	.	.	.	.	x	.	.
Feris, K., P. Ramsey, et al. (2003). "Differences in hyporheic-zone microbial community structure along a heavy-metal contamination gradient." Applied and Environmental Microbiology 69(9): 5563-5573.	2003	.	hyphorheic sediment	bact	DGGE, QPCR, clone library, PLFA, counts	.	Y	.	.	.	.	.	.	Y	.	.	x	.	.
Fernandes, I., B. Uzun, et al. (2009). "Responses of Aquatic Fungal Communities on Leaf Litter to Temperature-Change Events." International Review of Hydrobiology 94(4): 410-418.	2009	.	leaf	fung	microscopy	.	.	.	.	Y	.	.	.	.	.	.	x	.	.
Fernandes, I., C. Pascoal, et al. (2011). "Intraspecific traits change biodiversity effects on ecosystem functioning under metal stress." Oecologia 166(4): 1019-1028.	2011	.	leaf	fung	inoculation and incubation	Y	Y	.	.	.	.	.	.	.	.	.	.	x	.
Fernandes, I., C. Pascoal, H. Guimaraes, R. Pinto, I. Sousa, and F. Cassio. 2012. Higher temperature reduces the effects of litter quality on decomposition by aquatic fungi. Freshwater Biology 57:2306-2317.	2012	.	CPOM	fungi	microscopy	.	.	.	.	Y	N	.	.	.	.	.	x	.	.
Fernandes, I., S. Duarte, et al. (2009). "Mixtures of zinc and phosphate affect leaf litter decomposition by aquatic fungi in streams." Science of the Total Environment 407(14): 4283-4288.	2009	.	leaf	fung	DGGE	.	Y	.	.	.	.	.	.	.	.	.	x	.	.
Fernandes, I., S. Duarte, F. Cassio, and C. Pascoal. 2013. Effects of Riparian Plant Diversity Loss on Aquatic Microbial Decomposers Become More Pronounced with Increasing Time. Microbial Ecology 66:763-772.	2013	.	CPOM	bact, fung, ciliates	DGGE	.	.	.	.	.	Y	.	.	.	.	.	x	.	.
Ferreira, V., A. C. Encalada, and M. A. S. Graca. 2012. Effects of litter diversity on decomposition and biological colonization of submerged litter in temperate and tropical streams. Freshwater Science 31:945-962.	2012	.	CPOM	fungi	microscopy	.	.	.	Y	.	Y	.	.	.	.	.	x	x	.
Ferreira, V., A. Elosegi, et al. (2006). "Eucalyptus plantations affect fungal communities associated with leaf-litter decomposition in Iberian streams." Archiv Fur Hydrobiologie 166(4): 467-490.	2006	.	leaf	fung	microscopy	.	.	.	.	.	Y	.	Y	.	.	.	x	.	.
			leaf	fung	microscopy	Y	.	.	.	.	Y	.	Y	.	.	.	.	x	.
Fierer, N., J. L. Morse, et al. (2007). "Environmental controls on the landscape-scale biogeography of stream bacterial communities." Ecology 88(9): 2162-2173.	2007	Y	FBOM	bact	TRFLP	Y	.	.	.	.	.	.	.	.	Y	.	.	x	.
Findlay, R. H., C. Yeates, et al. (2008). "Biorne-level biogeography of streambed microbiota." Applied and Environmental Microbiology 74(10): 3014-3021.	2008	.	sediment	bact, fungi	PLFA, TRFLP	Y	.	.	.	.	Y	.	.	.	.	.	.	x	.
			sediment	bact, fungi	PLFA, TRFLP	N	.	.	.	.	.	.	.	.	.	.	.	x	.
			sediment	bact, fungi	PLFA, TRFLP	Y	.	.	.	.	Y	.	.	.	.	.	.	.	x
Findlay, S. and R. L. Sinsabaugh (2003). "Response of hyporheic biofilm metabolism and community structure to nitrogen amendments." Aquatic Microbial Ecology 33(2): 127-136.	2003	.	epilithon	bact	RAPD	.	.	.	.	.	.	.	.	.	N	.	x	.	.
Findlay, S. and R. L. Sinsabaugh (2006). "Large-scale variation in subsurface stream biofilms: A cross-regional comparison of metabolic function and community similarity." Microbial Ecology 52(3): 491-500.	2006	.	sediment	bact	RAPD	Y	.	.	.	.	.	.	Y	.	Y	.	.	.	x
Finlay, B. J., C. Tellez, et al. (1993). "DIVERSITY OF FREE-LIVING CILIATES IN THE SANDY SEDIMENT OF A SPANISH STREAM IN WINTER." Journal of General Microbiology 139: 2855-2863.	1993	.	sediment	ciliates	microscopy	.	.	.	.	.	.	.	.	.	.	.	.	.	.
Firdausebareen and S. H. Iqbal (1994). "FRESH-WATER HYPHOMYCETES OF THE KARAKORAM RANGE." Annales Botanici Fennici 31(3): 147-154.	1994	.	various including foam	fung	microscopy	.	.	.	.	.	.	.	.	.	.	.	.	.	.
FirdauseBareen and S. H. Iqbal (1997). "The autumn communities of freshwater hyphomycetes in the tributaries of the River Neelum." Canadian Journal of Botany-Revue Canadienne De Botanique 75(7): 1046-1060.	1997	.	various including foam	fung	microscopy	.	.	Y	.	.	.	.	.	.	.	.	x	.	.
			various including foam	fung	microscopy	Y	.	.	.	.	.	.	.	.	.	.	.	x	.
Fischer, H., J. Bergfur, et al. (2009). "Microbial leaf degraders in boreal streams: bringing together stochastic and deterministic regulators of community composition." Freshwater Biology 54(11): 2276-2289.	2009	.	leaf	fung	DGGE	.	.	.	Y	.	.	.	.	N	.	.	x	.	.
			leaf	fung	DGGE	Y	.	.	.	.	.	.	.	.	.	.	.	x	.
Frossard, A., L. Gerull, M. Mutz, and M. O. Gessner. 2012. Disconnect of microbial structure and function: enzyme activities and bacterial communities in nascent stream corridors. Isme Journal 6:680-691.	2012	.	sediment	bact	DGGE	.	.	.	Y	.	.	N	.	N	.	.	x	.	.
Frossard, A., L. Gerull, M. Mutz, and M. O. Gessner. 2013. Litter Supply as a Driver of Microbial Activity and Community Structure on Decomposing Leaves: a Test in Experimental Streams. Applied and Environmental Microbiology 79:4965-4973.	2013	.	CPOM	bact, fungi	ARISA	.	.	.	Y	.	Y	.	.	.	.	.	x	.	.
Gao, X. Q., O. A. Olapade, et al. (2005). "Comparison of benthic bacterial community composition in nine streams." Aquatic Microbial Ecology 40(1): 51-60.	2005	.	sediment	bact	DGGE, FISH	Y	.	.	.	.	.	.	.	.	Y	.	.	x	.
Garnett, H., F. Barlocher, et al. (2000). "Aquatic hyphomycetes in Catamaran Brook: colonization dynamics, seasonal patterns, and logging effects." Mycologia 92(1): 29-41.	2000	.	leaf	fung	microscopy	.	.	.	Y	.	.	.	N	N	.	.	x	.	.
Genter, R. B. and R. M. Lehman (2000). "Metal toxicity inferred from algal population density, heterotrophic substrate use, and fatty acid profile in a small stream." Environmental Toxicology and Chemistry 19(4): 869-878.	2000	.	epilithon	bact, fungi	PLFA	.	Y	.	Y	.	.	.	.	.	.	.	x	.	.
Gessner, M. O., M. Thomas, et al. (1993). "STABLE SUCCESSIONAL PATTERNS OF AQUATIC HYPHOMYCETES ON LEAVES DECAYING IN A SUMMER COOL STREAM." Mycological Research 97: 163-172.	1993	.	leaf	fung	microscopy	.	.	.	Y	.	.	.	.	.	.	.	x	.	.
Ghosh, S., M. Moitra, C. J. Woolverton, and L. G. Leff. 2012. Effects of remediation on the bacterial community of an acid mine drainage impacted stream. Canadian Journal of Microbiology 58:1316-1326.	2012	.	sediment, water	bact	DGGE	Y	Y	.	.	.	.	.	.	Y	.	.	x	x	.
Goncalves, A. L., M. A. S. Graca, and C. Canhoto. 2013. The effect of temperature on leaf decomposition and diversity of associated aquatic hyphomycetes depends on the substrate. Fungal Ecology 6:546-553.	2013	.	CPOM	fungi	microscopy	.	.	.	.	Y	Y	.	.	.	.	.	x	.	.
Gonczol, J. and A. Revay (1993). "FURTHER-STUDIES ON FUNGAL COLONIZATION OF TWIGS IN THE MORGO-STREAM, HUNGARY." Nova Hedwigia 56(3-4): 531-542.	1993	.	CPOM	fung	microscopy	.	.	.	Y	.	Y	.	.	Y	.	.	x	.	.
Gonczol, J., A. Revay, et al. (2001). "Effect of sample size on the detection of species and conidial numbers of aquatic hyphomycetes collected by membrane filtration." Archiv Fur Hydrobiologie 150(4): 677-691.	2001	.	water	fung	microscopy	.	.	.	.	.	.	.	.	.	.	.	.	.	.
Harrop, B. L., J. C. Marks, et al. (2009). "Early bacterial and fungal colonization of leaf litter in Fossil Creek, Arizona." Journal of the North American Benthological Society 28(2): 383-396.	2009	Y	leaf	bact	TRFLP, clone library	.	.	.	Y	.	.	.	.	Y	.	.	x	.	.
			leaf	fung	TRFLP, clone library	.	.	.	Y	.	Y	.	.	Y	.	.	x	.	.
Herfort, L., J. H. Kim, et al. (2009). "Diversity of Archaea and detection of crenarchaeotal amoA genes in the rivers Rhine and Tet." Aquatic Microbial Ecology 55(2): 189-201.	2009	.	water	archaea	FISH	.	.	.	Y	.	.	.	.	.	.	.	x	.	.
			water	archaea	FISH	Y	.	.	.	.	.	.	.	.	.	.	.	x	.
Herrmann, M., A. Scheibe, et al. (2011). "Ammonium Availability Affects the Ratio of Ammonia-Oxidizing Bacteria to Ammonia-Oxidizing Archaea in Simulated Creek Ecosystems." Applied and Environmental Microbiology 77(5): 1896-1899.	2011	.	biofilm	AOA, AOB	QPCR	.	.	.	Y	.	.	.	.	.	Y	.	x	.	.
Hersha, D. K., L. R. Williams, et al. (2009). "Collection strategies for quantifying protist assemblages in temperate headwater streams." Hydrobiologia 630(1): 115-126.	2009	.	sediment	protist	microscopy	.	.	.	.	.	.	.	.	.	.	.	.	.	.
Hirayama, H., K. Takai, et al. (2005). "Bacterial community shift along a subsurface geothermal water stream in a Japanese gold mine." Extremophiles 9(2): 169-184.	2005	.	mat	bact	FISH, QPCR	.	.	.	.	Y	.	.	.	Y	.	.	x	.	.
Ho, W. H., K. D. Hyde, et al. (2001). "Fungal communities on submerged wood from streams in Brunei, Hong Kong, and Malaysia." Mycological Research 105: 1492-1501.	2001	.	wood	fung	microscopy	Y	.	.	.	.	.	.	.	.	.	.	.	.	x
Hu, B. L., L. D. Shen, P. Zheng, A. H. Hu, T. T. Chen, C. Cai, S. Liu, and L. P. Lou. 2012. Distribution and diversity of anaerobic ammonium-oxidizing bacteria in the sediments of the Qiantang River. Environmental Microbiology Reports 4:540-547.	2012	.	sediment	annomox bacteria	clone library	.	.	.	.	.	.	.	.	Y	Y	.	x	.	.
Huang, S., C. Chen, Y. Y. Wu, Q. H. Wu, and R. D. Zhang. 2011. Characterization of depth-related bacterial communities and their relationships with the environmental factors in the river sediments. World Journal of Microbiology & Biotechnology 27:2655-2664.	2011	.	sediment	bact	DGGE	.	.	.	.	.	.	.	.	.	Y	.	x	.	.
Huang, Y., L. Zou, S. Y. Zhang, and S. G. Xie. 2011. Comparison of Bacterioplankton Communities in Three Heavily Polluted Streams in China. Biomedical and Environmental Sciences 24:140-145.	2011	Y	water	bact	TRFLP, clone library	Y	.	.	.	.	.	.	.	.	.	.	.	x	.
Hullar, M. A. J., L. A. Kaplan, et al. (2006). "Recurring seasonal dynamics of microbial communities in stream habitats." Applied and Environmental Microbiology 72(1): 713-722.	2006	.	various	bact	TRFLP	.	.	Y	Y	Y	Y	.	.	.	.	.	x	.	.
Hunting, E. R., M. H. Whatley, H. G. van der Geest, C. Mulder, M. H. S. Kraak, A. M. Breure, and W. Admiraal. 2012. Invertebrate footprints on detritus processing, bacterial community structure, and spatiotemporal redox profiles. Freshwater Science 31:724-732.	2012	.	sediment	bact	ARISA	.	.	.	.	.	.	.	.	.	.	.	x	.	.
Hyde, K. D. and T. K. Goh (1999). "Fungi on submerged wood from the River Coln, England." Mycological Research 103: 1561-1574.	1999	.	wood	fung	microscopy	Y	.	.	.	.	.	.	.	.	.	.	.	.	x
Ibekwe, A. M., M. B. Leddy, R. M. Bold, and A. K. Graves. 2012. Bacterial community composition in low-flowing river water with different sources of pollutants. Fems Microbiology Ecology 79:155-166.	2012	.	water	bact	TRFLP	.	.	.	.	Y	.	.	Y	Y	.	.	x	.	.
Ibekwe, A. M., M. Leddy, and S. E. Murinda. 2013. Potential Human Pathogenic Bacteria in a Mixed Urban Watershed as Revealed by Pyrosequencing. Plos One 8.	2013	.	water	bact	next-gen library	.	.	.	.	.	.	.	Y	Y	.	.	x	.	.
Iqbal, S. H. (1997). "Species diversity of freshwater hyphomycetes in some streams of Pakistan .2. Seasonal differences of fungal communities on leaves." Annales Botanici Fennici 34(3): 165-178.	1997	.	leaf	fung	microscopy	.	.	.	Y	Y	.	.	.	.	.	.	x	.	.
Jabiol, J. and E. Chauvet. 2012. Fungi are involved in the effects of litter mixtures on consumption by shredders. Freshwater Biology 57:1667-1677.	2012	.	CPOM	fungi	microscopy	.	.	.	.	.	Y	.	.	.	.	.	x	.	.
Jabiol, J., A. Bruder, M. O. Gessner, M. Makkonen, B. G. McKie, E. Peeters, V. C. A. Vos, and E. Chauvet. 2013. Diversity patterns of leaf-associated aquatic hyphomycetes along a broad latitudinal gradient. Fungal Ecology 6:439-448.	2013	.	CPOM	fungi	microscopy	Y	.	.	.	.	Y	.	.	.	.	.	x	.	x
Jiang, H. C., Q. Zhang, R. M. Dong, H. Y. Xiao, S. Wang, L. Jiao, L. Q. Huang, C. Z. Dong, C. L. Zhang, and H. L. Dong. 2012. The Response of Potentially Active Planktonic Actinobacteria to the Construction of Three Gorges Dam of the Yangtze River, China. Geomicrobiology Journal 29:114-123.	2012	.	water	bact	clone library	.	.	.	Y	.	.	.	.	Y	.	.	x	.	.
Jordaan, K. and C. C. Bezuidenhout. 2013. The impact of physico-chemical water quality parameters on bacterial diversity in the Vaal River, South Africa. Water Sa 39:385-395.	2013	Y	water	bact	DGGE, 454 sequencing	.	.	.	Y	.	.	.	.	.	.	.	x	.	.
Judd, K. E., B. C. Crump, et al. (2006). "Variation in dissolved organic matter controls bacterial production and community composition." Ecology 87(8): 2068-2079.	2006	.	water	bact	DGGE	.	.	Y	.	.	Y	.	.	.	.	.	x	.	.
Judd, K. E., B. C. Crump, et al. (2007). "Bacterial responses in activity and community composition to photo-oxidation of dissolved organic matter from soil and surface waters." Aquatic Sciences 69(1): 96-107.	2007	.	water	bact	DGGE	.	.	.	.	.	Y	.	.	.	.	.	x	.	.
Kane, D. F., W. Y. Tam, et al. (2002). "Fungi colonising and sporulating on submerged wood in the River Severn, UK." Fungal Diversity 10: 45-55.	2002	.	wood	fung	microscopy	Y	.	.	Y	.	.	.	.	.	.	.	.	x	.
Kelly, J. J., A. Bansal, et al. (2010). "Alteration of Microbial Communities Colonizing Leaf Litter in a Temperate Woodland Stream by Growth of Trees under Conditions of Elevated Atmospheric CO(2)." Applied and Environmental Microbiology 76(15): 4950-4959.	2010	Y	leaf	fung	TRFLP	.	.	.	.	.	N	.	.	.	.	.	x	.	.
			leaf	fung	TRFLP	.	.	.	.	.	Y	.	.	.	.	.	x	.	.
Kim, J., S. Y. Koo, et al. (2009). "Influence of acid mine drainage on microbial communities in stream and groundwater samples at Guryong Mine, South Korea." Environmental Geology 58(7): 1567-1574.	2009	.	water	bact	DGGE	.	Y	Y	.	Y	.	Y	.	.	.	.	x	.	.
Kloep, F., W. Manz, et al. (2006). "Multivariate analysis of microbial communities in the River Elbe (Germany) on different phylogenetic and spatial levels of resolution." Fems Microbiology Ecology 56(1): 79-94.	2006	.	water, hyphoreic water and sediment	bact	FISH	.	.	Y	.	.	.	.	.	.	.	.	x	.	.
Knapp, C. W., W. K. Dodds, et al. (2009). "Spatial Heterogeneity of Denitrification Genes in a Highly Homogenous Urban Stream." Environmental Science & Technology 43(12): 4273-4279.	2009	.	epilithon	bact	QPCR	.	.	.	.	.	Y	.	.	Y	.	.	x	.	.
Kobayashi, Y., C. Kim, et al. (2009). "Longitudinal changes in bacterial community composition in river epilithic biofilms: influence of nutrients and organic matter." Aquatic Microbial Ecology 54(2): 135-152.	2009	.	epilithon	bact	DGGE, FISH	.	.	.	.	.	.	.	.	Y	Y	.	x	.	.
Kominoski, J. S., L. B. Marczak, et al. (2011). "Riparian forest composition affects stream litter decomposition despite similar microbial and invertebrate communities." Ecology 92(1): 151-159.	2011	.	leaf	fung	TRFLP	.	.	.	.	.	Y	.	.	.	.	.	x	.	.
Kominoski, J. S., T. J. Hoellein, et al. (2009). "Does mixing litter of different qualities alter stream microbial diversity and functioning on individual litter species?" Oikos 118(3): 457-463.	2009	.	leaf	fung	TRFLP	.	.	.	.	.	Y	.	.	.	.	.	x	.	.
Kurniawati, E., H. A. Zhang, et al. (2010). "Diversity of freshwater ascomycetes in freshwater bodies at Amphoe Mae Chan, Chiang Rai." Cryptogamie Mycologie 31(3): 323-331.	2010	.	wood	fung	microscopy	Y	.	.	.	.	.	.	Y	.	.	.	.	x	.
Laitung, B., E. Chauvet, et al. (2004). "Genetic diversity in Tetrachaetum elegans, a mitosporic aquatic fungus." Molecular Ecology 13(6): 1679-1692.	2004	.	leaf	fung	AFLP	.	.	.	.	.	.	.	.	.	.	.	.	.	.
Laitung, B., J. L. Pretty, et al. (2002). "Response of aquatic hyphomycete communities to enhanced stream retention in areas impacted by commercial forestry." Freshwater Biology 47(2): 313-323.	2002	.	water	fung	microscopy	.	.	.	.	.	.	Y	.	.	.	.	x	.	.
			water	fung	microscopy	Y	.	.	.	.	.	.	.	.	.	.	.	x	.
Lear, G. and G. D. Lewis (2009). "NESTED AUTOMATED RIBOSOMAL INTERGENIC SPACER ANALYSIS: A RAPID AND ACCURATE METHOD FOR COMPARISON OF BACTERIAL COMMUNITY COMPOSITION." Journal of Rapid Methods and Automation in Microbiology 17(2): 257-270.	2011	.	epilithon	bact	ARISA	.	.	.	.	.	.	.	.	.	.	.	.	.	.
Lear, G., A. Dopheide, et al. (2011). "A comparison of bacterial, ciliate and macroinvertebrate indicators of stream ecological health." Aquatic Ecology 45(4): 517-527.	2011	.	epilithon	bact	ARISA	Y	.	.	.	.	.	.	Y	.	.	.	.	x	.
Lear, G., I. K. G. Boothroyd, et al. (2009). "A comparison of bacteria and benthic invertebrates as indicators of ecological health in streams." Freshwater Biology 54(7): 1532-1543.	2009	.	epilithon	bact	ARISA	Y	.	.	.	.	.	.	Y	.	Y	.	.	x	.
Lear, G., M. J. Anderson, et al. (2008). "Spatial and temporal heterogeneity of the bacterial communities in stream epilithic biofilms." Fems Microbiology Ecology 65(3): 463-473.	2008	.	epilithon	bact	ARISA	.	.	Y	N	.	.	.	.	N	.	.	x	.	.
			epilithon	bact	ARISA	Y	.	.	.	Y	.	.	.	.	.	.	.	x	.
Lear, G., V. Washington, M. Neale, B. Case, H. Buckley, and G. Lewis. 2013. The biogeography of stream bacteria. Global Ecology and Biogeography 22:544-554.	2013	.	epilithon	bact	ARISA	Y	.	.	.	.	.	.	Y	.	.	.	.	x	x
Lecerf, A. and E. Chauvet (2008). "Diversity and functions of leaf-decaying fungi in human-altered streams." Freshwater Biology 53(8): 1658-1672.	2008	.	leaf	fung	microscopy	Y	Y	.	.	.	.	.	.	.	Y	.	.	x	.
Lecerf, A. and J. S. Richardson (2010). "Litter decomposition can detect effects of high and moderate levels of forest disturbance on stream condition." Forest Ecology and Management 259(12): 2433-2443.	2010	.	leaf	fung	microscopy	N	.	.	.	.	.	.	N	.	.	.	.	.	.
Leff, L. G., J. R. Dana, et al. (1993). "DETECTION OF TN5-LIKE SEQUENCES IN KANAMYCIN-RESISTANT STREAM BACTERIA AND ENVIRONMENTAL DNA." Applied and Environmental Microbiology 59(2): 417-421.	1993	.	various	bact	DNA-DNA hybridization	.	.	Y	.	.	.	.	.	N	.	.	x	.	.
Liu, G., N. Rajendran, T. Amemiya, and K. Itoh. 2011. Bacterial community structure analysis of sediment in the Sagami River, Japan using a rapid approach based on two-dimensional DNA gel electrophoresis mapping with selective primer pairs. Environmental Monitoring and Assessment 182:187-195.	2011	.	sediment	bact	2D DGGE	.	.	.	.	.	.	.	.	Y	.	.	x	.	.
Liu, L. M., J. Yang, X. Q. Yu, G. J. Chen, and Z. Yu. 2013. Patterns in the Composition of Microbial Communities from a Subtropical River: Effects of Environmental, Spatial and Temporal Factors. Plos One 8.	2013	.	water	bact	DGGE	.	.	.	Y	.	.	.	.	Y	.	.	x	.	.
Liu, S., L. D. Shen, L. P. Lou, G. M. Tian, P. Zheng, and B. L. Hu. 2013. Spatial Distribution and Factors Shaping the Niche Segregation of Ammonia-Oxidizing Microorganisms in the Qiantang River, China. Applied and Environmental Microbiology 79:4065-4071.	2013	.	sediment	AOA, AOB	clone library	.	.	.	.	.	.	.	.	Y	.	.	x	.	.
Liu, Z. H., S. B. Huang, et al. (2012). "Phylogenetic diversity, composition and distribution of bacterioplankton community in the Dongjiang River, China." Fems Microbiology Ecology 80(1): 30-44.	2012	Y	water	bact	DGGE, clone library	N	.	.	.	.	.	.	.	.	.	.	.	x	.
Logue, J. B. and E. S. Lindstrom (2010). "Species sorting affects bacterioplankton community composition as determined by 16S rDNA and 16S rRNA fingerprints." Isme Journal 4(6): 729-738.	2010	.	water	bact	TRFLP	Y	.	.	Y	.	.	.	.	.	.	.	.	x	.
Logue, J. B., C. T. Robinson, et al. (2004). "Relationship between sediment organic matter, bacteria composition, and the ecosystem metabolism of alpine streams." Limnology and Oceanography 49(6): 2001-2010.	2004	.	sediment	bact	TRFLP	Y	.	.	Y	.	.	Y	.	.	.	.	.	x	.
Lowell, J. L., N. Gordon, et al. (2009). "Habitat Heterogeneity and Associated Microbial Community Structure in a Small-Scale Floodplain Hyporheic Flow Path." Microbial Ecology 58(3): 611-620.	2009	.	hyphoreic water and sediment	bact	DGGE	.	.	Y	.	.	.	Y	.	.	.	.	x	.	.
Lyautey, E., C. R. Jackson, et al. (2005). "Bacterial community succession in natural river biofilm assemblages." Microbial Ecology 50(4): 589-601.	2005	.	epilithon	bact	DGGE	.	.	.	Y	Y	.	Y	.	.	.	.	x	.	.
Lyautey, E., S. Hallin, S. Teissier, A. Iribar, A. Compin, L. Philippot, and F. Garabetian. 2013. Abundance, activity and structure of denitrifier communities in phototrophic river biofilms (River Garonne, France). Hydrobiologia 716:177-187.	2013	.	epilithon	bact	DGGE	.	.	.	.	.	.	.	.	Y	Y	.	x	.	.
Lyautey, E., S. Teissier, et al. (2003). "Bacterial diversity of epilithic biofilm assemblages of an anthropised river section, assessed by DGGE analysis of a 16S rDNA fragment." Aquatic Microbial Ecology 33(3): 217-224.	2003	.	epilithon	bact	DGGE	.	.	.	.	.	.	.	Y	Y	Y	.	x	.	.
Maamri, A., E. Chauvet, et al. (1998). "Microbial dynamics on decaying leaves in a temporary Moroccan river. I - Fungi." Archiv Fur Hydrobiologie 144(1): 41-59.	1998	.	leaf	fung	microscopy	.	.	.	Y	.	.	.	.	.	.	.	x	.	.
Mahmoud, H. M. A., R. Goulder, et al. (2005). "The response of epilithic bacteria to different metals regime in two upland streams: assessed by conventional microbiological methods and PCR-DGGE." Archiv Fur Hydrobiologie 163(3): 405-427.	2005	.	epilithon	bact	DGGE	Y	Y	.	.	.	.	.	.	.	.	.	.	x	.
Majdi, N., W. Traunspurger, et al. (2011). "Response of biofilm-dwelling nematodes to habitat changes in the Garonne River, France: influence of hydrodynamics and microalgal availability." Hydrobiologia 673(1): 229-244.	2011	.	epilithon	nematodes	microscopy	.	.	.	Y	.	.	.	.	.	.	.	x	.	.
Manerkar, M. A., S. Seena, et al. (2008). "Q-RT-PCR for assessing archaea, bacteria, and fungi during leaf decomposition in a stream." Microbial Ecology 56(3): 467-473.	2008	.	leaf	arch, bact, fungi	QPCR	.	.	.	.	.	.	.	.	.	.	.	.	.	.
Marano, A. V., C. L. A. Pires-Zottarelli, et al. (2011). "Diversity, role in decomposition, and succession of zoosporic fungi and straminipiles on submerged decaying leaves in a woodland stream." Hydrobiologia 659(1): 93-109.	2011	.	water, CPOM	fungi & stramenoplies	microscopy	.	.	.	Y	.	.	.	.	.	.	.	.	.	.
Marano, A. V., M. D. Barrera, et al. (2008). "Frequency, abundance and distribution of zoosporic organisms from Las Canas stream (Buenos Aires, Argentina)." Mycologia 100(5): 691-700.	2008	.	water, CPOM	fungi & stramenoplies	microscopy	.	.	.	Y	.	.	.	.	.	Y	.	x	.	.
Marano, A. V., M. D. Barrera, et al. (2011). "Diversity of zoosporic true fungi and heterotrophic straminipiles in Las Canas stream (Buenos Aires, Argentina): assemblages colonizing baits." Fundamental and Applied Limnology 178(3): 203-218.	2011	.	water, CPOM	fungi & stramenoplies	microscopy	.	.	.	N	N	.	.	.	.	N	.	x	.	.
Marks, J. C., G. A. Haden, et al. (2009). "Genetic and environmental controls of microbial communities on leaf litter in streams." Freshwater Biology 54(12): 2616-2627.	2009	.	leaf	fung	TRFLP	.	.	.	.	.	Y	.	.	.	.	.	x	.	.
			leaf	fung	TRFLP	Y	.	.	.	.	.	.	.	.	.	.	.	x	.
Marti, R., S. Mieszkin, O. Solecki, A. M. Pourcher, D. Hervio-Heath, and M. Gourmelon. 2011. Effect of oxygen and temperature on the dynamic of the dominant bacterial populations of pig manure and on the persistence of pig-associated genetic markers, assessed in river water microcosms. Journal of Applied Microbiology 111:1159-1175.	2011	.	water	bact	clone library	.	.	.	.	.	.	.	.	.	.	.	x	.	.
Matthijs, S., A. Coorevits, T. T. Gebrekidan, C. Tricot, C. Vander Wauven, J. P. Pirnay, P. De Vos, and P. Cornelis. 2013. Evaluation of oprI and oprL genes as molecular markers for the genus Pseudomonas and their use in studying the biodiversity of a small Belgian River. Research in Microbiology 164:254-261.	2013	.	water	bact	isolates sequenced	.	.	.	.	.	.	.	.	Y	Y	.	x	.	.
McArthur, J. V. and R. C. Tuckfield (1997). "Information length: Spatial and temporal parameters among stream bacterial assemblages." Journal of the North American Benthological Society 16(2): 347-357.	1997	.	sediment	bact	electromorph	.	.	.	N	.	.	.	.	Y	.	.	.	.	.
McArthur, J. V., L. G. Leff, et al. (1992). "GENETIC DIVERSITY OF BACTERIA ALONG A STREAM CONTINUUM." Journal of the North American Benthological Society 11(3): 269-277.	1992	.	sediment	bact	electromorph	.	.	Y	.	.	.	.	.	Y	.	.	x	.	.
Medeiros, A. O., C. Pascoal, et al. (2009). "Diversity and activity of aquatic fungi under low oxygen conditions." Freshwater Biology 54(1): 142-149.	2009	.	leaf	fung	microscopy	.	.	.	.	.	.	.	.	.	.	.	x	.	.
Medeiros, A., S. Duarte, et al. (2010). "Effects of Zn, Fe and Mn on Leaf Litter Breakdown by Aquatic Fungi: a Microcosm Study." International Review of Hydrobiology 95(1): 12-26.	2010	.	leaf	fung	DGGE	.	Y	.	.	.	.	.	.	.	.	.	x	.	.
Meisinger, D. B., J. Zimmermann, et al. (2007). "In situ detection of novel Acidobacteria in microbial mats from a chemolithoautotrophically based cave ecosystem (Lower Kane Cave, WY, USA)." Environmental Microbiology 9(6): 1523-1534.	2007	.	mat	bact	TRFLP, clone library	.	.	.	.	.	.	.	.	.	.	.	.	.	.
Menendez, M., E. Descals, et al. (2011). "Leaf litter breakdown in Mediterranean streams: effect of dissolved inorganic nutrients." Hydrobiologia 669(1): 143-155.	2011	.	leaf	fung	microscopy	Y	.	.	.	.	.	.	.	.	.	.	.	x	.
Merbt, S. N., J. C. Auguet, et al. (2011). "Biofilm recovery in a wastewater treatment plant-influenced stream and spatial segregation of ammonia-oxidizing microbial populations." Limnology and Oceanography 56(3): 1054-1064.	2011	.	biofilm	AOA, AOB	QPCR	.	.	.	.	.	.	.	.	Y	Y	.	x	.	.
Montuelle, B., U. Dorigo, et al. (2010). "The periphyton as a multimetric bioindicator for assessing the impact of land use on rivers: an overview of the ArdiSres-Morcille experimental watershed (France)." Hydrobiologia 657(1): 123-141.	2010	.	epilithon	bact	DGGE	.	.	.	.	.	.	.	Y	Y	.	.	x	.	.
Moreirinha, C., S. Duarte, et al. (2011). "Effects of Cadmium and Phenanthrene Mixtures on Aquatic Fungi and Microbially Mediated Leaf Litter Decomposition." Archives of Environmental Contamination and Toxicology 61(2): 211-219.	2011	.	leaf	fung	DGGE	.	Y	.	.	.	.	.	.	.	.	.	x	.	.
Mosher, J. J. and R. H. Findlay (2011). "Direct and Indirect Influence of Parental Bedrock on Streambed Microbial Community Structure in Forested Streams." Applied and Environmental Microbiology 77(21): 7681-7688.	2011	.	sediment	bact, fungi	PLFA	.	.	Y	Y	.	.	.	.	.	.	.	x	.	.
			sediment	bact, fungi	PLFA	Y	.	.	.	.	Y	.	.	.	.	.	.	x	.
Moss, J. A., A. Nocker, et al. (2011). "Microbial Characteristics of a Submerged Karst Cave System in Northern Florida." Geomicrobiology Journal 28(8): 719-731.	2011	.	water	bact	TRFLP	.	.	.	Y	N	.	Y	.	.	.	.	x	.	.
Mueller, M., J. Pander, R. Wild, T. Lueders, and J. Geist. 2013. The effects of stream substratum texture on interstitial conditions and bacterial biofilms: Methodological strategies. Limnologica 43:106-113.	2013	.	hyporheic sediment and water	bact	TRFLP	.	.	Y	.	.	.	.	.	.	.	.	x	.	.
Nelson, C. E., S. Sadro, et al. (2009). "Contrasting the influences of stream inputs and landscape position on bacterioplankton community structure and dissolved organic matter composition in high- elevation lake chains." Limnology and Oceanography 54(4): 1292-1305.	2009	.	water	bact	TRFLP	.	.	.	.	.	.	.	.	.	.	.	.	.	.
Nikolcheva, L. G. and F. Barlocher (2005). "Seasonal and substrate preferences of fungi colonizing leaves in streams: traditional versus molecular evidence." Environmental Microbiology 7(2): 270-280.	2005	.	leaf	fung	microscopy, DGGE, TRFLP	.	.	.	Y	.	.	.	.	.	.	.	x	.	.
Nikolcheva, L. G., A. M. Cockshutt, et al. (2003). "Determining diversity of freshwater fungi on decaying leaves: Comparison of traditional and molecular approaches." Applied and Environmental Microbiology 69(5): 2548-2554.	2003	.	leaf	fung	microscopy, DGGE, TRFLP	.	.	.	Y	.	.	.	.	.	.	.	x	.	.
Nikolcheva, L. G., T. Bourque, et al. (2005). "Fungal diversity during initial stages of leaf decomposition in a stream." Mycological Research 109: 246-253.	2005	.	leaf	fung	microscopy	.	.	.	Y	.	.	.	.	.	.	.	x	.	.
Niyogi, D. K., C. A. Cheatham, et al. (2009). "Litter breakdown and fungal diversity in a stream affected by mine drainage." Fundamental and Applied Limnology 175(1): 39-48.	2009	.	leaf	fung	microscopy, DGGE	.	Y	.	.	.	.	.	.	Y	.	.	x	.	.
Niyogi, D. K., D. M. McKnight, et al. (2002). "Fungal communities and biomass in mountain streams affected by mine drainage." Archiv Fur Hydrobiologie 155(2): 255-271.	2002	.	leaf	fung	microscopy	.	Y	.	.	.	.	.	.	.	.	.	x	.	.
O'Connell, S. P., E. A. York, et al. (2007). "An initial inventory of bacteria found within the soils and waters of Great Smoky Mountains National Park." Southeastern Naturalist 6: 57-72.	2007	.	water	bact	clone library, not reported by phylum for water samples	.	.	Y	.	.	.	.	.	.	.	.	.	.	.
O'Sullivan, L. A., A. J. Weightman, et al. (2002). "New degenerate Cytophaga-Flexibacter-Bacteroides-specific 16S ribosomal DNA-targeted oligonucleotide probes reveal high bacterial diversity in River Taff epilithon." Applied and Environmental Microbiology 68(1): 201-210.	2002	Y	epilithon	bact	FISH, clone libraries	.	.	.	.	.	.	.	.	.	.	.	.	.	.
Olapade, O. A. and L. G. Leff (2004). "Seasonal dynamics of bacterial assemblages in epilithic biofilms in a northeastern Ohio stream." Journal of the North American Benthological Society 23(4): 686-700.	2004	.	epilithon	bact	FISH	.	.	.	Y	.	.	.	.	.	.	.	x	.	.
Olapade, O. A. and L. G. Leff (2005). "Seasonal response of stream biofilm communities to dissolved organic matter and nutrient enrichments." Applied and Environmental Microbiology 71(5): 2278-2287.	2005	.	epilithon	bact	FISH	.	.	.	Y	.	Y	.	.	.	Y	.	x	.	.
Olapade, O. A. and L. G. Leff (2006). "Influence of dissolved organic matter and inorganic nutrients on the biofilm bacterial community on artificial substrates in a northeastern Ohio, USA, stream." Canadian Journal of Microbiology 52(6): 540-549.	2006	.	epilithon	bact	FISH	.	.	.	Y	.	Y	.	.	.	Y	.	x	.	.
Olapade, O. A., K. Pung, E. Goldman, and S. Lyons-Sobaski. 2011. Occurrence and diversity of epiphytic bacterial communities on two native plant species in a Michigan Creek. Journal of Freshwater Ecology 26:267-276.	2011	Y	CPOM	bact	FISH, clone libraries	.	.	.	.	.	Y	.	.	.	.	.	x	.	.
Oliveira, M. A. and R. Goulder (2006). "The effects of sewage-treatment-works effluent on epilithic bacterial and algal communities of three streams in Northern England." Hydrobiologia 568: 29-42.	2006	.	epilithon	bact	DGGE	.	.	.	.	.	.	.	.	N	N	.	x	.	.
			epilithon	bact	DGGE	Y	.	.	.	.	.	.	.	.	.	.	.	x	.
Or, A. and U. Gophna. 2011. Detection of Spatial and Temporal Influences on Bacterial Communities in an Urban Stream by Automated Ribosomal Intergenic Ribosomal Spacer Analysis. Microbes and Environments 26:360-366.	2011	.	water	bact	ARISA	.	.	.	Y	.	.	.	.	N	.	.	x	.	.
Or, A., L. Shtrasler, and U. Gophna. 2012. Fine-Scale Temporal Dynamics of a Fragmented Lotic Microbial Ecosystem. Scientific Reports 2.	2012	.	water	bact	ARISA	.	.	.	Y	.	.	.	.	Y	.	.	x	.	.
Or, A., O. Comay, and U. Gophna. 2013. In situ transplant analysis of free-living bacteria in a lotic ecosystem. Research in Microbiology 164:262-269.	2013	.	water	bact	ARISA	.	.	.	.	.	.	.	.	Y	.	.	x	.	.
Pascoal, C. and F. Cassio (2004). "Contribution of fungi and bacteria to leaf litter decomposition in a polluted river." Applied and Environmental Microbiology 70(9): 5266-5273.	2004	.	leaf	fung	microscopy	.	.	.	.	.	.	.	.	.	.	.	.	.	.
Pascoal, C., F. Cassio, et al. (2005). "Anthropogenic stress may affect aquatic hyphomycete diversity more than leaf decomposition in a low-order stream." Archiv Fur Hydrobiologie 162(4): 481-496.	2005	.	leaf	fung	microscopy	.	Y	.	.	.	.	.	.	Y	.	.	x	.	.
Pascoal, C., F. Cassio, et al. (2010). "Realized Fungal Diversity Increases Functional Stability of Leaf Litter Decomposition Under Zinc Stress." Microbial Ecology 59(1): 84-93.	2010	.	leaf	fung	microscopy	.	Y	.	.	.	.	.	.	.	.	.	x	.	.
Pascoal, C., L. Marvanova, et al. (2005). "Aquatic hyphomycete diversity in streams of Northwest Portugal." Fungal Diversity 19: 109-128.	2005	.	leaf	fung	microscopy	Y	.	.	.	.	.	.	.	.	Y	.	.	x	.
Paule, A., E. Lyautey, et al. (2009). "Autogenic versus environmental control during development of river biofilm." Annales De Limnologie-International Journal of Limnology 45(1): 1-10.	2009	.	epilithon	bact	DGGE	.	.	.	Y	.	.	.	.	.	.	.	x	.	.
			epilithon	bact	DGGE	Y	.	.	.	.	.	.	.	.	.	.	.	x	.
Peixoto, J. C. C., L. Leomil, J. V. Souza, F. B. S. Peixoto, and S. Astolfi. 2011. Comparison of bacterial communities in the Solimoes and Negro River tributaries of the Amazon River based on small subunit rRNA gene sequences. Genetics and Molecular Research 10:3783-3793.	2011	Y	water	bact	clone library	Y	.	.	.	.	.	.	.	.	.	.	.	x	.
Peplies, J., C. Lachmund, et al. (2006). "A DNA microarray platform based on direct detection of rRNA for characterization of freshwater sediment-related prokaryotic communities." Applied and Environmental Microbiology 72(7): 4829-4838.	2006	.	sediment	bact	microarray, FISH	.	.	.	.	.	.	.	.	Y	.	.	x	.	.
Perez, J., A. Basaguren, E. Descals, A. Larranaga, and J. Pozo. 2013. Leaf-litter processing in headwater streams of northern Iberian Peninsula: moderate levels of eutrophication do not explain breakdown rates. Hydrobiologia 718:41-57.	2013	.	CPOM	fung	microscopy	Y	.	.	.	.	.	.	.	.	Y	.	.	x	.
Perez, J., E. Descals, and J. Pozo. 2012. Aquatic Hyphomycete Communities Associated with Decomposing Alder Leaf Litter in Reference Headwater Streams of the Basque Country (northern Spain). Microbial Ecology 64:279-290.	2012	.	CPOM	fung	microscopy	Y	.	.	.	.	.	.	.	.	N	.	.	x	.
Pesce, S., C. Fajon, et al. (2006). "Effects of the phenylurea herbicide diuron on natural riverine microbial communities in an experimental study." Aquatic Toxicology 78(4): 303-314.	2006	.	epilithon	bact	TGGE, FISH	.	.	.	Y	.	.	.	Y	.	.	.	x	.	.
Pohlon, E., J. Marxsen, et al. (2010). "Pioneering bacterial and algal communities and potential extracellular enzyme activities of stream biofilms." Fems Microbiology Ecology 71(3): 364-373.	2010	.	epilithon	bact	FISH	.	.	.	Y	.	.	.	.	.	.	.	x	.	.
Portillo, M. C., S. P. Anderson, and N. Fierer. 2012. Temporal variability in the diversity and composition of stream bacterioplankton communities. Environmental Microbiology 14:2417-2428.	2012	Y	water	bact	454 library	Y	.	.	Y	.	.	.	.	.	.	.	x	x	.
Pratt, B., R. Riesen, and C. G. Johnston. 2012. PLFA Analyses of Microbial Communities Associated with PAH-Contaminated Riverbank Sediment. Microbial Ecology 64:680-691.	2012	.	sediment	bact, fung	PLFA	.	.	.	.	.	N	.	.	.	.	.	x	.	.
Raghu, P., K. R. Sridhar, et al. (2001). "Diversity and conidial output of aquatic hyphomycetes in a heavy metal polluted river, Southern India." Sydowia 53(2): 236-246.	2001	.	various	fung	microscopy	.	.	.	Y	.	.	Y	.	.	.	.	x	.	.
			various	fung	microscopy	Y	.	.	.	.	.	.	Y	.	.	.	.	x	.
Rajashekhar, M. and K. M. Kaveriappa (2003). "Diversity of aquatic hyphomycetes in the aquatic ecosystems of the Western Ghats of India." Hydrobiologia 501(1-3): 167-177.	2003	.	various including foam	fung	microscopy	Y	.	.	.	.	.	.	.	.	.	.	.	x	.
Ramio-Pujol, S., L. Baneras, J. Artigas, and A. M. Romani. 2013. Changes of the phenol-degrading bacterial community during the decomposition of submersed Platanus acerifolia leaves. Fems Microbiology Letters 338:184-191.	2013	.	CPOM	bact	clone library	.	.	.	Y	.	.	.	.	.	.	.	x	.	.
Rastogi, G., S. Barua, R. K. Sani, and B. M. Peyton. 2011. Investigation of Microbial Populations in the Extremely Metal-Contaminated Coeur d'Alene River Sediments. Microbial Ecology 62:1-13.	2011	Y	sediment	bact	clone library, phylochip	.	.	.	.	.	.	.	.	.	.	.	x	.	.
Raviraja, N. S., L. G. Nikolcheva, et al. (2005). "Diversity of conidia of aquatic hyphomycetes assessed by microscopy and by DGGE." Microbial Ecology 49(2): 301-307.	2005	.	water	fung	microscopy, DGGE	.	.	.	.	.	.	.	.	.	.	.	.	.	.
Raviraja, N. S., L. G. Nikolcheva, et al. (2006). "Fungal growth and leaf decomposition are affected by amount and type of inoculum and by external nutrients." Sydowia 58(1): 91-104.	2006	.	leaf	fung	inoculation and incubation	.	.	.	.	.	.	.	.	.	.	.	.	.	.
Reddy, P. V. V., S. Rao, et al. (2009). "Bacterial diversity and bioprospecting for cold-active enzymes from culturable bacteria associated with sediment from a melt water stream of Midtre Lovenbreen glacier, an Arctic glacier." Research in Microbiology 160(8): 538-546.	2009	.	water	bact	culture for diversity	.	.	.	.	.	.	.	.	.	.	.	.	.	.
Reed, H. E. and J. B. H. Martiny. 2013. Microbial composition affects the functioning of estuarine sediments. Isme Journal 7:868-879.	2013	.	sediment	bact		Y	.	.	N	.	.	.	.	.	.	.	x	.	.
Rees, G. N., G. O. Watson, et al. (2006). "Variability in sediment microbial communities in a semipermanent stream: impact of drought." Journal of the North American Benthological Society 25(2): 370-378.	2006	.	sediment	bact	TRFLP	.	.	Y	Y	.	.	Y	.	.	.	.	x	.	.
Reis, M. P., F. A. R. Barbosa, E. Chartone-Souza, and A. M. A. Nascimento. 2013. The prokaryotic community of a historically mining-impacted tropical stream sediment is as diverse as that from a pristine stream sediment. Extremophiles 17:301-309.	2013	Y	sediment	bact	clone library	.	Y	.	.	.	.	.	.	.	.	.	.	x	.
Rincon, J. and R. Santelloco (2009). "Aquatic fungi associated with decomposing Ficus sp leaf litter in a neotropical stream." Journal of the North American Benthological Society 28(2): 416-425.	2009	.	leaf	fung	microscopy	.	.	Y	.	.	.	Y	.	.	.	.	x	.	.
Rodrigues, A. L., A. G. Brito, et al. (2008). "Characterization of biofilm formation on a humic material." Journal of Industrial Microbiology & Biotechnology 35(11): 1269-1276.	2008	.	biofilm	bact	culture for diversity	.	.	.	.	.	Y	.	.	.	.	.	x	.	.
Romani, A. M., S. Amalfitano, J. Artigas, S. Fazi, S. Sabater, X. Timoner, I. Ylla, and A. Zoppini. 2013. Microbial biofilm structure and organic matter use in mediterranean streams. Hydrobiologia 719:43-58.	2013	.	sediment, CPOM	bact	FISH	.	.	Y	.	.	.	Y	.	.	.	.	x	.	.
Rubin, M. A. and L. G. Leff (2007). "Nutrients and other abiotic factors affecting bacterial communities in an Ohio River (USA)." Microbial Ecology 54(2): 374-383.	2007	.	epilithon	bact	FISH	.	.	.	Y	.	.	.	.	.	Y	Y	x	.	.
Saeger, J. L. and A. B. Hale (1993). "GENETIC-VARIATION WITHIN A LOTIC POPULATION OF JANTHINOBACTERIUM-LIVIDUM." Applied and Environmental Microbiology 59(7): 2214-2219.	1993	.	sediment	bact	RFLP	.	.	.	.	.	.	.	.	Y	.	.	x	.	.
Sampaio, A., J. P. Sampaio, et al. (2007). "Dynamics of yeast populations recovered from decaying leaves in a nonpolluted stream: a 2-year study on the effects of leaf litter type and decomposition time." Fems Yeast Research 7(4): 595-603.	2007	.	leaf	fung	microscopy	.	.	.	Y	.	.	.	.	.	.	.	x	.	.
Schoenlein-Crusius, I. H. and R. A. P. Grandi (2003). "The diversity of aquatic Hyphomycetes in South America." Brazilian Journal of Microbiology 34(3): 183-193.	2003	.	leaf	fung	review	.	.	.	.	.	.	.	.	.	.	.	.	.	.
Schultz, G. E., J. J. Kovatch, and E. M. Anneken. 2013. Bacterial diversity in a large, temperate, heavily modified river, as determined by pyrosequencing. Aquatic Microbial Ecology 70:169-+.	2013	Y	water	bact	next-gen library	Y	.	.	.	.	.	.	.	N	.	.	x	x	.
Seena, S., C. Pascoal, et al. (2010). "DNA barcoding of fungi: a case study using ITS sequences for identifying aquatic hyphomycete species." Fungal Diversity 44(1): 77-87.	2010	.	leaf	fung	isolates sequenced	.	.	.	.	.	.	.	.	.	.	.	.	.	.
Seena, S., N. Wynberg, et al. (2008). "Fungal diversity during leaf decomposition in a stream assessed through clone libraries." Fungal Diversity 30: 1-14.	2008	.	leaf	fung	clone library	.	.	.	.	.	Y	.	.	.	.	.	x	.	.
Shearer, C. A. and J. Webster (1991). "AQUATIC HYPHOMYCETE COMMUNITIES IN THE RIVER TEIGN .4. TWIG COLONIZATION." Mycological Research 95: 413-420.	1991	.	wood	fung	microscopy	.	.	.	Y	.	.	.	.	.	.	.	x	.	.
Sheldon, S. P. (1990). "DIFFERENTIAL COLONIZATION AND GROWTH OF ALGAE AND FERROMANGANESE-DEPOSITING BACTERIA IN A MOUNTAIN STREAM." Journal of Freshwater Ecology 5(4): 475-485.	1990	.	epilithon	bact	microscopy	.	.	.	.	.	.	.	.	Y	.	.	x	.	.
Singer, G., K. Besemer, et al. (2010). "Physical Heterogeneity Increases Biofilm Resource Use and Its Molecular Diversity in Stream Mesocosms." Plos One 5(3).	2010	.	epilithon	bact	TRFLP	.	.	.	.	.	Y	Y	.	.	.	.	x	.	.
Sinsabaugh, R. L., T. Weiland, et al. (1992). "ENZYMATIC AND MOLECULAR ANALYSIS OF MICROBIAL COMMUNITIES ASSOCIATED WITH LOTIC PARTICULATE ORGANIC-MATTER." Freshwater Biology 28(3): 393-404.	1992	.	FPOM	bact	DNA-DNA hybridization	N	.	.	.	.	.	.	.	.	.	.	.	x	.
Sliva, L. and D. D. Williams (2005). "Exploration of riffle-scale interactions between abiotic variables and microbial assemblages in the hyporheic zone." Canadian Journal of Fisheries and Aquatic Sciences 62(2): 276-290.	2005	.	hyphorheic sediment	bact	TRFLP	.	.	.	.	.	.	.	.	Y	N	.	x	.	.
Sokolski, S., Y. Piche, et al. (2006). "A fungal endophyte of black spruce (Picea mariana) needles is also an aquatic hyphomycete." Molecular Ecology 15(7): 1955-1962.	2006	.	leaf	fung	sequencing	.	.	.	.	.	.	.	.	.	.	.	.	.	.
Sole, M., A. Chatzinotas, et al. (2008). "Improved coverage of fungal diversity in polluted groundwaters by semi-nested PCR." Science of the Total Environment 406(1-2): 324-330.	2008	.	water	fung	TGGE	.	Y	Y	.	.	.	.	.	.	.	.	.	.	.
Sole, M., I. Fetzer, et al. (2008). "Aquatic hyphomycete communities as potential bioindicators for assessing anthropogenic stress." Science of the Total Environment 389(2-3): 557-565.	2008	.	water	fung	TGGE	.	Y	.	.	.	Y	.	.	Y	Y	.	x	.	.
Sonthiphand, P., E. Cejudo, S. L. Schiff, and J. D. Neufeld. 2013. Wastewater Effluent Impacts Ammonia-Oxidizing Prokaryotes of the Grand River, Canada. Applied and Environmental Microbiology 79:7454-7465.	2013	.	sediment, water	AOA, AOB	DGGE, clone library	.	.	Y	.	.	.	.	.	Y	Y	.	x	.	.
Souza, V., L. Espinosa-Asuar, et al. (2006). "An endangered oasis of aquatic microbial biodiversity in the Chihuahuan desert." Proceedings of the National Academy of Sciences of the United States of America 103(17): 6565-6570.	2006	Y	water+sediment	bact	culture, clone libraries	.	.	.	.	.	.	.	.	.	.	.	.	.	.
Sridhar, K. R. and F. Barlocher (2000). "Initial colonization, nutrient supply, and fungal activity on leaves decaying in streams." Applied and Environmental Microbiology 66(3): 1114-1119.	2000	.	leaf	fung	microscopy	.	.	.	Y	.	.	.	.	.	Y	.	x	.	.
Sridhar, K. R. and K. S. Karamchand (2009). "Diversity of water-borne fungi in stemflow and throughfall of tree canopies in India." Sydowia 61(2): 327-344.	2009	.	water	fung	microscopy	.	.	.	.	.	.	.	.	.	.	.	.	.	.
Sridhar, K. R. and N. M. Sudheep (2011). "The Spatial Distribution of Fungi on Decomposing Woody Litter in a Freshwater Stream, Western Ghats, India." Microbial Ecology 61(3): 635-645.	2011	.	wood	fung	microscopy	.	.	.	.	.	Y	.	.	.	.	.	x	.	.
Sridhar, K. R., F. Barlocher, et al. (2005). "Response of aquatic hyphomycete communities to changes in heavy metal exposure." International Review of Hydrobiology 90(1): 21-32.	2005	.	leaf	fung	microscopy	.	Y	.	.	.	.	.	.	.	.	.	x	.	.
Sridhar, K. R., F. Barlocher, et al. (2008). "Fungal biomass and diversity in sediments and on leaf litter in heavy metal contaminated waters of Central Germany." Fundamental and Applied Limnology 171(1): 63-74.	2008	.	leaf	fung	microscopy	.	.	N	.	.	.	.	.	.	.	.	x	.	.
Sridhar, K. R., K. S. Karamchand, et al. (2010). "Wood-inhabiting filamentous fungi in 12 high-altitude streams of the Western Ghats by damp incubation and bubble chamber incubation." Mycoscience 51(2): 104-115.	2010	.	wood	fung	microscopy	.	.	.	.	.	.	.	.	.	.	.	.	.	.
Sridhar, K. R., S. Duarte, et al. (2009). "The Role of Early Fungal Colonizers in Leaf-Litter Decomposition in Portuguese Streams Impacted by Agricultural Runoff." International Review of Hydrobiology 94(4): 399-409.	2009	.	leaf	fung	DGGE, microscopy	Y	.	.	.	.	.	.	.	.	Y	.	.	x	.
Staley, C., T. Unno, T. J. Gould, B. Jarvis, J. Phillips, J. B. Cotner, and M. J. Sadowsky. 2013. Application of Illumina next-generation sequencing to characterize the bacterial community of the Upper Mississippi River. Journal of Applied Microbiology 115:1147-1158.	2013	Y	water	bact	Illumina library	.	.	.	.	.	.	.	Y	Y	.	.	x	.	.
Stanish, L. F., S. P. O'Neill, A. Gonzalez, T. M. Legg, J. Knelman, D. M. McKnight, S. Spaulding, and D. R. Nemergut. 2013. Bacteria and diatom co-occurrence patterns in microbial mats from polar desert streams. Environmental Microbiology 15:1115-1131.	2013	Y	microbial mat	bact, diatom	454 library	.	.	.	.	.	Y	Y	.	.	.	.	.	x	.
Suberkropp K. & Klug M.J. (1976). Fungi and bacteria associated with leaves during processing in a woodland stream. Ecology, 57, 717-719.	1976	.	CPOM	fung	microscopy, culture for diversity	.	.	.	Y	.	Y	.	.	.	.	.	x	.	.
Suberkropp K. & Klug M.J. (1976). Fungi and bacteria associated with leaves during processing in a woodland stream. Ecology, 57, 717-719.	1976	.	CPOM	bact	microscopy, culture for diversity	.	.	.	N	.	N	.	.	.	.	.	x	.	.
Taylor, B. R., C. Mallaley, et al. (2007). "Limited evidence that mixing leaf litter accelerates decomposition or increases diversity of decomposers in streams of eastern Canada." Hydrobiologia 592: 405-422.	2007	.	leaf	fung	microscopy	.	.	.	.	.	N	.	.	.	.	.	x	.	.
Thomas, K., G. A. Chilvers, et al. (1992). "COLONIZATION AND PERSISTENCE OF AQUATIC HYPHOMYCETES ON EUCALYPTUS-VIMINALIS BARK AND TWIGS IN AN AUSTRALIAN STREAM." Nova Hedwigia 55(3-4): 407-417.	1992	.	wood	fung	microscopy	.	.	.	Y	.	Y	.	.	.	.	.	x	.	.
Thomas, M. C., L. B. Selinger, and G. D. Inglis. 2012. Seasonal Diversity of Planktonic Protists in Southwestern Alberta Rivers over a 1-Year Period as Revealed by Terminal Restriction Fragment Length Polymorphism and 18S rRNA Gene Library Analyses. Applied and Environmental Microbiology 78:5653-5660.	2012	.	water	bact, protists	TRFLP, clone library, 454 library	.	.	.	Y	.	.	.	.	N	.	.	x	.	.
Tien, C. J., M. C. Lin, W. H. Chiu, and C. S. Chen. 2013. Biodegradation of carbamate pesticides by natural river biofilms in different seasons and their effects on biofilm community structure. Environmental Pollution 179:95-104.	2013	.	epilithon	bact, algae	DGGE, microscopy	.	.	.	.	.	Y	.	.	.	.	.	x	.	.
Tolkkinen, M., H. Mykra, A. M. Markkola, H. Aisala, K. M. Vuori, J. Lumme, A. M. Pirttila, and T. Muotka. 2013. Decomposer communities in human-impacted streams: species dominance rather than richness affects leaf decomposition. Journal of Applied Ecology 50:1142-1151.	2013	.	CPOM	fungi	454 library	Y	.	.	.	.	.	.	Y	.	.	.	.	x	.
Tsuchiya, Y., A. Hiraki, et al. (2011). "Seasonal Change of Bacterial Community Structure in a Biofilm Formed on the Surface of the Aquatic Macrophyte Phragmites australis." Microbes and Environments 26(2): 113-119.	2011	.	epiphyllum	bact	DGGE	.	.	Y	Y	.	.	.	.	.	.	.	x	.	.
Tsui, C. K. M., K. D. Hyde, et al. (2001). "Colonization patterns of wood-inhabiting fungi on baits in Hong Kong rivers, with reference to the effects of organic pollution." Antonie Van Leeuwenhoek International Journal of General and Molecular Microbiology 79(1): 33-38.	2001	.	wood	fung	microscopy	.	.	.	.	.	Y	.	.	Y	.	.	x	.	.
Tsui, C. K. M., K. D. Hyde, et al. (2001). "Longitudinal and temporal distribution of freshwater ascomycetes and dematiaceous hyphomycetes on submerged wood in the Lam Tsuen River, Hong Kong." Journal of the North American Benthological Society 20(4): 533-549.	2001	.	wood	fung	microscopy	.	.	.	Y	.	.	.	.	Y	Y	.	x	.	.
Van Horn, D. J., R. L. Sinsabaugh, et al. (2011). "Response of heterotrophic stream biofilm communities to a gradient of resources." Aquatic Microbial Ecology 64(2): 149-161.	2011	Y	biofilm	bact	clone library	.	.	.	.	.	.	.	.	.	Y	.	x	.	.
Vijaykrishna, D. and K. D. Hyde (2006). "Inter- and intra stream variation of lignicolous freshwater fungi in tropical Australia." Fungal Diversity 21: 203-224.	2006	.	wood	fung	microscopy	Y	.	.	.	.	.	.	Y	.	.	.	.	x	.
Villeneuve, A., A. Bouchez, et al. (2011). "In situ interactions between the effects of season, current velocity and pollution on a river biofilm." Freshwater Biology 56(11): 2245-2259.	2011	.	epilithon	bact	DGGE	.	.	.	Y	.	.	Y	.	.	Y	.	x	.	.
Villeneuve, A., B. Montuelle, et al. (2010). "Influence of slight differences in environmental conditions (light, hydrodynamics) on the structure and function of periphyton." Aquatic Sciences 72(1): 33-44.	2010	.	epilithon	bact	DGGE	.	.	.	Y	.	.	Y	.	.	.	.	x	.	.
Villeneuve, A., B. Montuelle, et al. (2011). "Effects of flow regime and pesticides on periphytic communities: Evolution and role of biodiversity." Aquatic Toxicology 102(3-4): 123-133.	2011	.	epilithon	bact	DGGE	.	Y	.	Y	.	.	Y	.	.	.	.	x	.	.
Wakelin, S. A., M. J. Colloff, et al. (2008). "Effect of wastewater treatment plant effluent on microbial function and community structure in the sediment of a freshwater stream with variable seasonal flow." Applied and Environmental Microbiology 74(9): 2659-2668.	2008	.	sediment	bact	DGGE	.	.	.	.	.	.	.	Y	Y	Y	.	x	.	.
Walton, K. C. and D. B. Johnson (1992). "MICROBIOLOGICAL AND CHEMICAL CHARACTERISTICS OF AN ACIDIC STREAM DRAINING A DISUSED COPPER MINE." Environmental Pollution 76(2): 169-175.	1992	.	water	bact	culture for diversity (metal-reducers)	.	Y	.	Y	.	.	.	.	.	.	.	x	.	.
Wang, J. J., J. Soininen, et al. (2011). "Contrasting patterns in elevational diversity between microorganisms and macroorganisms." Journal of Biogeography 38(3): 595-603.	2011	.	epilithon	bact	DGGE	.	.	.	Y	.	Y	.	.	.	.	.	x	.	.
Wang, J. J., J. Soininen, Y. Zhang, B. X. Wang, X. D. Yang, and J. Shen. 2012. Patterns of elevational beta diversity in micro- and macroorganisms. Global Ecology and Biogeography 21:743-750.	2012	.	epilithon	bact, diatom	DGGE	.	.	.	.	.	.	.	.	N	.	.	x	.	.
Wang, S. Y., E. B. Sudduth, et al. (2011). "Watershed Urbanization Alters the Composition and Function of Stream Bacterial Communities." Plos One 6(8).	2011	.	sediment	bact	TRFLP	Y	.	.	.	.	.	.	Y	.	.	.	.	x	.
Washington, V. J., G. Lear, M. W. Neale, and G. D. Lewis. 2013. Environmental effects on biofilm bacterial communities: a comparison of natural and anthropogenic factors in New Zealand streams. Freshwater Biology 58:2277-2286.	2013	.	epilithon	bact	ARISA	Y	.	.	.	.	.	.	N	.	.	.	.	x	.
Wey, J. K., K. Jurgens, and M. Weitere. 2012. Seasonal and Successional Influences on Bacterial Community Composition Exceed That of Protozoan Grazing in River Biofilms. Applied and Environmental Microbiology 78:2013-2024.	2012	.	epilithon	bact	DGGE	.	.	.	Y	.	.	.	.	.	.	.	x	.	.
Wilhelm, L., G. A. Singer, C. Fasching, T. J. Battin, and K. Besemer. 2013. Microbial biodiversity in glacier-fed streams. Isme Journal 7:1651-1660.	2013	.	epilithon, water	bact	454 library	Y	.	Y	.	Y	.	.	.	.	.	.	.	x	.
Williams, D. D. and R. R. Fulthorpe (2003). "Using invertebrate and microbial communities to assess the condition of the hyporheic zone of a river subject to 80 years of contamination by chlorobenzenes." Canadian Journal of Zoology-Revue Canadienne De Zoologie 81(5): 789-802.	2003	.	hyphoreic water and sediment	bact	TRFLP	Y	Y	.	.	.	.	.	.	.	.	.	.	x	.
			hyphoreic water and sediment	bact	TRFLP	N	.	.	.	.	.	.	.	.	.	.	.	x	.
Wise, M. G., J. V. McArthur, et al. (1996). "Temporal variation in genetic diversity and structure of a lotic population of Burkholderia (Pseudomonas) cepacia." Applied and Environmental Microbiology 62(5): 1558-1562.	1996	.	sediment	bact	electromorph	.	.	.	N	.	.	.	.	Y	.	.	x	.	.
Wise, M. G., L. J. Shimkets, et al. (1995). "GENETIC-STRUCTURE OF A LOTIC POPULATION OF BURKHOLDERIA (PSEUDOMONAS) CEPACIA." Applied and Environmental Microbiology 61(5): 1791-1798.	1995	.	sediment	bact	electromorph	.	.	.	.	.	.	.	.	Y	.	.	x	.	.
Wu, B., J. Q. Tian, C. M. Bai, M. C. Xiang, J. Z. Sun, and X. Z. Liu. 2013. The biogeography of fungal communities in wetland sediments along the Changjiang River and other sites in China. Isme Journal 7:1299-1309.	2013	.	sediment	fung	microscopy, DGGE	.	.	.	.	.	.	.	.	Y	Y	.	x	.	.
Wymore, A. S., Z. G. Compson, C. M. Liu, L. B. Price, T. G. Whitham, P. Keim, and J. C. Marks. 2013. Contrasting rRNA gene abundance patterns for aquatic fungi and bacteria in response to leaf-litter chemistry. Freshwater Science 32:663-672.	2013	.	CPOM	bact, fung	QPCR	.	.	.	Y	.	Y	.	.	.	.	.	x	.	.
Xia, N., X. H. Xia, B. T. Zhu, S. K. Zheng, and J. Zhuang. 2013. Bacterial diversity and community structure in the sediment of the middle and lower reaches of the Yellow River, the largest turbid river in the world. Aquatic Microbial Ecology 71:43-U168.	2013	Y	sediment	bact	clone library	.	.	.	.	.	.	N	.	Y	Y	N	x	.	.
Xu, W. J., L. L. Shi, O. Chan, J. Li, P. Casper, and X. M. Zou. 2013. Assessing the Effect of Litter Species on the Dynamic of Bacterial and Fungal Communities during Leaf Decomposition in Microcosm by Molecular Techniques. Plos One 8.	2013	Y	CPOM	bact, fung	DGGE, clone library	.	.	.	Y	.	Y	.	.	.	.	.	x	.	.
Yang, X. N., S. Huang, Q. H. Wu, R. D. Zhang, and G. L. Liu. 2013. Diversity and vertical distributions of sediment bacteria in an urban river contaminated by nutrients and heavy metals. Frontiers of Environmental Science & Engineering 7:851-859.	2013	.	sediment	bact	TRFLP	.	.	.	.	.	.	.	.	.	.	.	x	.	.
Yu, R., P. Gan, et al. (2010). "Presence, distribution, and diversity of iron-oxidizing bacteria at a landfill leachate-impacted groundwater surface water interface." Fems Microbiology Ecology 71(2): 260-271.	2010	.	hyphorheic sediment	bact	iron oxidizer enrichment and sequencing	.	Y	.	.	.	.	.	.	Y	.	.	x	.	.
Zak, D. R. and G. W. Kling (2006). "Microbial community composition and function across an arctic tundra landscape." Ecology 87(7): 1659-1670.	2006	.	riparian sediment	bact, fungi	PLFA	.	.	Y	.	.	Y	.	.	.	.	.	.	x	.
Zeglin, L. H., C. N. Dahm, et al. (2011). "Bacterial Community Structure Along Moisture Gradients in the Parafluvial Sediments of Two Ephemeral Desert Streams." Microbial Ecology 61(3): 543-556.	2011	Y	sediment	bact	DGGE, clone library	.	.	.	.	.	.	Y	.	N	.	.	x	.	.
			sediment	bact	DGGE, clone library	Y	.	.	.	.	.	N	.	.	.	.	.	.	x
Zeglin, L. H., C. N. Dahm, et al. (2008). Microbial diversity and function at aquatic-terrestrial interfaces in desert ecosystems. PhD Dissertation, University of New Mexico Department of Biology.	2008	.	water	bact	DGGE	Y	.	.	.	.	.	Y	.	.	N	.	.	x	.
Zhang, J., D. P. Li, P. Gao, Y. Tao, X. M. Wang, and X. H. He. 2011. Nitrification and nitrifying bacteria in the Chengdu section of middle Min River (China). African Journal of Biotechnology 10:5635-5647.	2011	.	water	AOB	DGGE	.	.	.	.	.	.	.	.	Y	.	.	x	.	.
Zhang, M. L., N. Yu, L. Q. Chen, C. H. Jiang, Y. J. Tao, T. Zhang, J. Chen, and D. Xue. 2012. Structure and seasonal dynamics of bacterial communities in three urban rivers in China. Aquatic Sciences 74:113-120.	2012	.	water	bact	DGGE	Y	.	.	Y	Y	.	.	.	Y	N	.	x	x	.
Zhu, J. Y., J. X. Zhang, Q. Li, T. Han, J. P. Xie, Y. H. Hu, and L. Y. Chai. 2013. Phylogenetic analysis of bacterial community composition in sediment contaminated with multiple heavy metals from the Xiangjiang River in China. Marine Pollution Bulletin 70:134-139.	2013	.	sediment	bact	TRFLP	.	Y	.	.	.	.	.	.	.	.	.	x	.	.
Zoppini, A., S. Amalfitano, et al. (2010). "Dynamics of a benthic microbial community in a riverine environment subject to hydrological fluctuations (Mulargia River, Italy)." Hydrobiologia 657(1): 37-51.	2010	.	sediment	bact	FISH	.	.	.	N	.	.	N	.	.	N	.	x	.	.
Zwart, G., B. C. Crump, et al. (2002). "Typical freshwater bacteria: an analysis of available 16S rRNA gene sequences from plankton of lakes and rivers." Aquatic Microbial Ecology 28(2): 141-155.	2002	Y	water	bact	sequence metaanalysis	.	.	Y	.	.	.	.	.	.	.	.	x	.	.
